# Supplementary material for: Deconstructing Complex Interventions: Piloting a Framework of Delivery Features and Intervention Strategies for the Eating Disorders in Weight-Related Therapy (EDIT) Collaboration
Source: Nutrients. 2023 Mar 15;15(6):1414. doi: 10.3390/nu15061414 (PMC10056322; doi:10.3390/nu15061414)
Supplement: Supplementary file 1 [file nutrients-15-01414-s001.zip]

Archive with 1 entries (1 files):
- nutrients-2240896-supplementary.pdf
